# Supplementary material for: SingleCellSignalR: inference of intercellular networks from single-cell transcriptomics
Source: Nucleic Acids Res. 2020 Mar 20;48(10):e55. doi: 10.1093/nar/gkaa183 (PMC7261168; doi:10.1093/nar/gkaa183)
Supplement: gkaa183_Supplemental_Files [file gkaa183_supplemental_files.zip]

Archive with 2 entries (2 files):
- SCSignalR-supplementary-images.pdf
- SCSignalR-supplementary.pdf
